# Supplementary material for: Biocide-Induced Emergence of Antibiotic Resistance in Escherichia coli
Source: Front Microbiol. 2021 Feb 26;12:640923. doi: 10.3389/fmicb.2021.640923 (PMC7952520; doi:10.3389/fmicb.2021.640923)
Supplement: Supplementary file 1 [file Data_Sheet_1.zip]

Archive with 11 entries (11 files):
- Supplementary Figure 1.pdf
- Supplementary Figure 2.pdf
- Supplementary Figure 3.pdf
- Supplementary Figure 4.pdf
- Supplementary Figure 5.pdf
- Supplementary Figure 6.pdf
- Supplementary Figure 7.pdf
- Supplementary Methods and Table 1.docx
- Supplementary Table 2.xlsx
- Supplementary Table 3.xlsx
- Supplementary Table 4.xlsx
