# Supplementary material for: Biocide-Induced Emergence of Antibiotic Resistance in Escherichia coli
Source: Front Microbiol. 2021 Feb 26;12:640923. doi: 10.3389/fmicb.2021.640923 (PMC7952520; doi:10.3389/fmicb.2021.640923)
Supplement: Supplementary file 1 [file Data_Sheet_1.zip › Supplementary Table 3.xlsx]

## Sheet: Table S3 MutationDB and evolved
Table S3
Strain ID (this work)	Cross-resistance to antibiotic (yes/no)	Cross-resistance to antibiotic (number of antibiotics)	Category in MutationDB: no stress	Category in MutationDB: antibiotic stress	Category in MutationDB: other stress	Stress common in MutationDB (count)	Stress, row in MutationDB, gene ID in MutationDB
etoh 2A	N	0	2	0	0	{'NoStress': 2}	[('NoStress', 425, 'ilvL-ilvX'), ('NoStress', 427, 'ilvL-ilvX')]
h2o2 4B	N	0	2	0	0	{'NoStress': 2}	[('NoStress', 479, 'rodZ'), ('NoStress', 488, 'rodZ')]
h2o2 2A	N	0	2	0	1	{'NoStress': 2, 'Heat': 1}	[('Heat', 115, 'oxyR'), ('NoStress', 506, 'oxyR'), ('NoStress', 567, 'oxyR')]
isop 3A	N	0	21	0	1	{'NoStress': 21, 'Butanol': 1}	[('NoStress', 9, 'pta'), ('NoStress', 55, 'pta'), ('NoStress', 69, 'relA'), ('NoStress', 76, 'relA'), ('NoStress', 101, 'pta'), ('NoStress', 103, 'pta'), ('NoStress', 148, 'pta'), ('NoStress', 149, 'pta'), ('NoStress', 150, 'relA'), ('NoStress', 165, 'relA'), ('NoStress', 247, 'pta'), ('NoStress', 276, 'pta'), ('NoStress', 392, 'relA'), ('NoStress', 393, 'relA'), ('NoStress', 394, 'relA'), ('NoSt…
isop 4A	N	0	9	0	3	{'NoStress': 9, 'N-Methyl-N9-nitro-N-nitrosoguanidine': 2, 'Butanol': 1}	[('NoStress', 46, 'purT'), ('NoStress', 69, 'relA'), ('NoStress', 76, 'relA'), ('NoStress', 150, 'relA'), ('NoStress', 165, 'relA'), ('N-Methyl-N9-nitro-N-nitrosoguanidine', 169, 'purT'), ('N-Methyl-N9-nitro-N-nitrosoguanidine', 173, 'purT'), ('NoStress', 392, 'relA'), ('NoStress', 393, 'relA'), ('NoStress', 394, 'relA'), ('NoStress', 395, 'relA'), ('Butanol', 415, 'relA')]
etoh 1A	N	0	54	0	5	{'NoStress': 54, 'Heat': 3, 'Butanol': 2}	[('NoStress', 76, 'rho'), ('NoStress', 101, 'rho'), ('NoStress', 103, 'rho'), ('Heat', 113, 'rho'), ('Heat', 114, 'rho'), ('Heat', 115, 'rho'), ('NoStress', 150, 'rho'), ('NoStress', 151, 'rho'), ('NoStress', 152, 'rho'), ('NoStress', 153, 'rho'), ('NoStress', 155, 'rho'), ('NoStress', 156, 'rho'), ('NoStress', 157, 'rho'), ('Butanol', 416, 'rho'), ('Butanol', 418, 'rho'), ('NoStress', 421, 'rho'…
etoh 4A	N	0	54	0	5	{'NoStress': 54, 'Heat': 3, 'Butanol': 2}	[('NoStress', 76, 'rho'), ('NoStress', 101, 'rho'), ('NoStress', 103, 'rho'), ('Heat', 113, 'rho'), ('Heat', 114, 'rho'), ('Heat', 115, 'rho'), ('NoStress', 150, 'rho'), ('NoStress', 151, 'rho'), ('NoStress', 152, 'rho'), ('NoStress', 153, 'rho'), ('NoStress', 155, 'rho'), ('NoStress', 156, 'rho'), ('NoStress', 157, 'rho'), ('Butanol', 416, 'rho'), ('Butanol', 418, 'rho'), ('NoStress', 421, 'rho'…
etoh 3A	N	0	60	0	6	{'NoStress': 60, 'Butanol': 3, 'Heat': 3}	[('NoStress', 76, 'rho,relA'), ('NoStress', 150, 'rho,relA'), ('NoStress', 69, 'relA'), ('NoStress', 101, 'rho'), ('NoStress', 103, 'rho'), ('Heat', 113, 'rho'), ('Heat', 114, 'rho'), ('Heat', 115, 'rho'), ('NoStress', 151, 'rho'), ('NoStress', 152, 'rho'), ('NoStress', 153, 'rho'), ('NoStress', 155, 'rho'), ('NoStress', 156, 'rho'), ('NoStress', 157, 'rho'), ('NoStress', 165, 'relA'), ('NoStress…
glu 3A	N	0	7	0	13	{'Anaerobic': 13, 'NoStress': 7}	[('NoStress', 396, 'yqhC'), ('NoStress', 397, 'yqhC'), ('NoStress', 398, 'yqhC'), ('NoStress', 399, 'yqhC'), ('NoStress', 400, 'yqhC'), ('NoStress', 401, 'yqhC'), ('Anaerobic', 402, 'yqhC'), ('Anaerobic', 403, 'yqhC'), ('Anaerobic', 404, 'yqhC'), ('Anaerobic', 405, 'yqhC'), ('Anaerobic', 406, 'yqhC'), ('Anaerobic', 407, 'yqhC'), ('Anaerobic', 408, 'yqhC'), ('Anaerobic', 409, 'yqhC'), ('Anaerobic'…
xid 1A	N	0	0	1	0	{'Lomefloxacin': 1}	[('Lomefloxacin', 348, 'leuW')]
isop 2A	N	0	1	1	0	{'NoStress': 1, 'Cefoxitin': 1}	[('NoStress', 9, 'gudX'), ('Cefoxitin', 370, 'mazG-mazF')]
M9-2	N	0	126	3	10	{'NoStress': 126, 'N-Methyl-N9-nitro-N-nitrosoguanidine': 5, 'Acid': 2, 'H2O2': 1, 'Doxycycline': 1, 'NaCl': 1, 'Trimethoprim': 1, 'Butanol': 1, 'Nitrofurantoin': 1}	[('NoStress', 9, 'rpoB'), ('NoStress', 48, 'rpoB'), ('NoStress', 49, 'rpoB'), ('NoStress', 52, 'rpoB'), ('NoStress', 53, 'rpoB'), ('NoStress', 54, 'rpoB'), ('NoStress', 55, 'rpoB'), ('NoStress', 56, 'rpoB'), ('NoStress', 57, 'rpoB'), ('NoStress', 66, 'rpoB'), ('NoStress', 68, 'rpoB'), ('NoStress', 77, 'rpoB'), ('NaCl', 78, 'rpoB'), ('Butanol', 79, 'rpoB'), ('H2O2', 80, 'rpoB'), ('Acid', 82, 'rpoB…
pera 4B	N	0	127	3	10	{'NoStress': 127, 'N-Methyl-N9-nitro-N-nitrosoguanidine': 5, 'Acid': 2, 'H2O2': 1, 'Doxycycline': 1, 'NaCl': 1, 'Trimethoprim': 1, 'Butanol': 1, 'Nitrofurantoin': 1}	[('NoStress', 9, 'rpoB'), ('NoStress', 33, 'ygbI'), ('NoStress', 48, 'rpoB'), ('NoStress', 49, 'rpoB'), ('NoStress', 52, 'rpoB'), ('NoStress', 53, 'rpoB'), ('NoStress', 54, 'rpoB'), ('NoStress', 55, 'rpoB'), ('NoStress', 56, 'rpoB'), ('NoStress', 57, 'rpoB'), ('NoStress', 66, 'rpoB'), ('NoStress', 68, 'rpoB'), ('NoStress', 77, 'rpoB'), ('NaCl', 78, 'rpoB'), ('Butanol', 79, 'rpoB'), ('H2O2', 80, '…
sod 1A	N	0	52	11	0	{'NoStress': 52, 'Chloranphenicol': 2, 'Cefoxitin': 2, 'Spectinomycin': 2, 'Streptomycin': 1, 'Kanamycin': 1, 'Tobramycin': 1, 'Amikacin': 1, 'Clindamycin': 1}	[('NoStress', 56, 'pyrE-rph'), ('NoStress', 66, 'pyrE-rph'), ('NoStress', 67, 'pyrE-rph'), ('NoStress', 68, 'pyrE-rph'), ('NoStress', 69, 'pyrE-rph'), ('NoStress', 71, 'pyrE-rph'), ('NoStress', 74, 'pyrE-rph'), ('NoStress', 76, 'pyrE-rph'), ('NoStress', 116, 'pyrE-rph'), ('NoStress', 117, 'pyrE-rph'), ('NoStress', 118, 'pyrE-rph'), ('NoStress', 119, 'pyrE-rph'), ('NoStress', 120, 'pyrE-rph'), ('N…
sod 2A	N	0	52	11	0	{'NoStress': 52, 'Chloranphenicol': 2, 'Cefoxitin': 2, 'Spectinomycin': 2, 'Streptomycin': 1, 'Kanamycin': 1, 'Tobramycin': 1, 'Amikacin': 1, 'Clindamycin': 1}	[('NoStress', 56, 'pyrE-rph'), ('NoStress', 66, 'pyrE-rph'), ('NoStress', 67, 'pyrE-rph'), ('NoStress', 68, 'pyrE-rph'), ('NoStress', 69, 'pyrE-rph'), ('NoStress', 71, 'pyrE-rph'), ('NoStress', 74, 'pyrE-rph'), ('NoStress', 76, 'pyrE-rph'), ('NoStress', 116, 'pyrE-rph'), ('NoStress', 117, 'pyrE-rph'), ('NoStress', 118, 'pyrE-rph'), ('NoStress', 119, 'pyrE-rph'), ('NoStress', 120, 'pyrE-rph'), ('N…
pera 2A	N	0	52	11	1	{'NoStress': 52, 'Cefoxitin': 2, 'Spectinomycin': 2, 'Chloranphenicol': 2, 'Acid': 1, 'Clindamycin': 1, 'Kanamycin': 1, 'Amikacin': 1, 'Streptomycin': 1, 'Tobramycin': 1}	[('NoStress', 421, 'mepS,pyrE-rph'), ('NoStress', 56, 'pyrE-rph'), ('NoStress', 66, 'pyrE-rph'), ('NoStress', 67, 'pyrE-rph'), ('NoStress', 68, 'pyrE-rph'), ('NoStress', 69, 'pyrE-rph'), ('NoStress', 71, 'pyrE-rph'), ('NoStress', 74, 'pyrE-rph'), ('NoStress', 76, 'pyrE-rph'), ('Acid', 87, 'mepS'), ('NoStress', 116, 'pyrE-rph'), ('NoStress', 117, 'pyrE-rph'), ('NoStress', 118, 'pyrE-rph'), ('NoStr…
M9-1	N	0	6	13	0	{'Nitrofurantoin': 7, 'NoStress': 6, 'Nalidixic Acid': 4, 'Sulfamonomethoxine': 2}	[('NoStress', 9, 'mprA'), ('Nalidixic Acid', 221, 'mprA'), ('Nalidixic Acid', 223, 'mprA'), ('Nalidixic Acid', 226, 'mprA'), ('Nalidixic Acid', 227, 'mprA'), ('Nitrofurantoin', 228, 'mprA'), ('Nitrofurantoin', 229, 'mprA'), ('Nitrofurantoin', 230, 'mprA'), ('Nitrofurantoin', 232, 'mprA'), ('Nitrofurantoin', 233, 'mprA'), ('NoStress', 245, 'fliF'), ('NoStress', 247, 'fliF'), ('NoStress', 248, 'fli…
glu 1A	Y	1	7	0	13	{'Anaerobic': 13, 'NoStress': 7}	[('NoStress', 9, 'aes'), ('NoStress', 396, 'yqhC'), ('NoStress', 397, 'yqhC'), ('NoStress', 398, 'yqhC'), ('NoStress', 399, 'yqhC'), ('NoStress', 400, 'yqhC'), ('NoStress', 401, 'yqhC'), ('Anaerobic', 402, 'yqhC'), ('Anaerobic', 403, 'yqhC'), ('Anaerobic', 404, 'yqhC'), ('Anaerobic', 405, 'yqhC'), ('Anaerobic', 406, 'yqhC'), ('Anaerobic', 407, 'yqhC'), ('Anaerobic', 408, 'yqhC'), ('Anaerobic', 40…
glu 2B	Y	3	2	1	0	{'NoStress': 2, 'Cefoxitin': 1}	[('NoStress', 46, 'yeaW'), ('NoStress', 94, 'pyrE'), ('Cefoxitin', 370, 'yeaW')]
xid 4B	Y	2	2	2	0	{'NoStress': 2, 'Tetracycline': 2}	[('Tetracycline', 331, 'mlaA'), ('Tetracycline', 333, 'mlaA'), ('NoStress', 392, 'mlaA'), ('NoStress', 429, 'mlaA')]
xid 2B	Y	1	3	2	0	{'NoStress': 3, 'Ciprofloxacin': 1, 'Nalidixic Acid': 1}	[('NoStress', 150, 'glnQ'), ('NoStress', 151, 'glnQ'), ('Ciprofloxacin', 196, 'yeeP-isrC'), ('Nalidixic Acid', 225, 'yeeP-isrC'), ('NoStress', 392, 'pgpA')]
benz 1B	Y	1	126	3	10	{'NoStress': 126, 'N-Methyl-N9-nitro-N-nitrosoguanidine': 5, 'Acid': 2, 'H2O2': 1, 'Doxycycline': 1, 'NaCl': 1, 'Trimethoprim': 1, 'Butanol': 1, 'Nitrofurantoin': 1}	[('NoStress', 9, 'rpoB'), ('NoStress', 48, 'rpoB'), ('NoStress', 49, 'rpoB'), ('NoStress', 52, 'rpoB'), ('NoStress', 53, 'rpoB'), ('NoStress', 54, 'rpoB'), ('NoStress', 55, 'rpoB'), ('NoStress', 56, 'rpoB'), ('NoStress', 57, 'rpoB'), ('NoStress', 66, 'rpoB'), ('NoStress', 68, 'rpoB'), ('NoStress', 77, 'rpoB'), ('NaCl', 78, 'rpoB'), ('Butanol', 79, 'rpoB'), ('H2O2', 80, 'rpoB'), ('Acid', 82, 'rpoB…
glu 4A	Y	1	21	3	19	{'NoStress': 21, 'Anaerobic': 13, 'Acid': 6, 'Nitrofurantoin': 1, 'Chloranphenicol': 1, 'Sulfamethaxozole': 1}	[('NoStress', 396, 'rpoA,yqhC'), ('NoStress', 397, 'rpoA,yqhC'), ('NoStress', 398, 'rpoA,yqhC'), ('NoStress', 399, 'rpoA,yqhC'), ('NoStress', 400, 'rpoA,yqhC'), ('Anaerobic', 402, 'rpoA,yqhC'), ('Anaerobic', 403, 'rpoA,yqhC'), ('Anaerobic', 404, 'rpoA,yqhC'), ('Anaerobic', 405, 'rpoA,yqhC'), ('Anaerobic', 406, 'rpoA,yqhC'), ('Anaerobic', 407, 'rpoA,yqhC'), ('Anaerobic', 408, 'rpoA,yqhC'), ('Anaer…
benz 4B	Y	1	0	4	0	{'Chloramphenicol': 2, 'Chloranphenicol': 2}	[('Chloranphenicol', 189, 'ybjG-mdfA'), ('Chloranphenicol', 194, 'ybjG-mdfA'), ('Chloramphenicol', 319, 'ybjG-mdfA'), ('Chloramphenicol', 320, 'ybjG-mdfA')]
benz 3B	Y	2	0	4	0	{'Chloramphenicol': 2, 'Chloranphenicol': 2}	[('Chloranphenicol', 189, 'ybjG-mdfA'), ('Chloranphenicol', 194, 'ybjG-mdfA'), ('Chloramphenicol', 319, 'ybjG-mdfA'), ('Chloramphenicol', 320, 'ybjG-mdfA')]
benz 2B	Y	2	2	4	1	{'NoStress': 2, 'Chloranphenicol': 2, 'Chloramphenicol': 2, 'N-Methyl-N9-nitro-N-nitrosoguanidine': 1}	[('NoStress', 50, 'rrfF'), ('N-Methyl-N9-nitro-N-nitrosoguanidine', 169, 'gshA'), ('Chloranphenicol', 189, 'ybjG-mdfA'), ('Chloranphenicol', 194, 'ybjG-mdfA'), ('Chloramphenicol', 319, 'ybjG-mdfA'), ('Chloramphenicol', 320, 'ybjG-mdfA'), ('NoStress', 393, 'gshA')]
phe 3B	Y	3	9	9	0	{'NoStress': 9, 'Nitrofurantoin': 3, 'Cefoxitin': 3, 'Sulfamonomethoxine': 1, 'Chloranphenicol': 1, 'Piperacillin': 1}	[('NoStress', 36, 'ompR'), ('NoStress', 45, 'ompR'), ('NoStress', 50, 'ompR'), ('Cefoxitin', 215, 'ompR'), ('Nitrofurantoin', 228, 'ompR'), ('Nitrofurantoin', 231, 'ompR'), ('Sulfamonomethoxine', 346, 'ompR'), ('Nitrofurantoin', 355, 'ompR'), ('Piperacillin', 358, 'ompR'), ('Cefoxitin', 360, 'ompR'), ('Cefoxitin', 361, 'ompR'), ('NoStress', 453, 'ompR'), ('NoStress', 456, 'ompR'), ('NoStress', 45…
h2o2 1A	Y	2	38	9	6	{'NoStress': 38, 'Acid': 5, 'Tobramycin': 4, 'Ampicillin': 2, 'Cefoxitin': 1, 'N-Methyl-N9-nitro-N-nitrosoguanidine': 1, 'Amikacin': 1, 'Erythromycin': 1}	[('NoStress', 9, 'rpoC'), ('NoStress', 56, 'rpoC'), ('NoStress', 57, 'rpoC'), ('NoStress', 67, 'rpoC'), ('NoStress', 70, 'rpoC'), ('Acid', 84, 'rpoC'), ('Acid', 85, 'rpoC'), ('Acid', 88, 'rpoC'), ('Acid', 89, 'rpoC'), ('NoStress', 90, 'rpoC'), ('NoStress', 93, 'rpoC'), ('Acid', 109, 'rpoC'), ('NoStress', 148, 'rpoC'), ('NoStress', 149, 'rpoC'), ('NoStress', 150, 'rpoC'), ('NoStress', 151, 'rpoC')…
xid 3B	Y	1	40	9	6	{'NoStress': 40, 'Acid': 5, 'Tobramycin': 4, 'Ampicillin': 2, 'Cefoxitin': 1, 'N-Methyl-N9-nitro-N-nitrosoguanidine': 1, 'Amikacin': 1, 'Erythromycin': 1}	[('NoStress', 9, 'rpoC'), ('NoStress', 56, 'rpoC'), ('NoStress', 57, 'rpoC'), ('NoStress', 67, 'rpoC'), ('NoStress', 70, 'rpoC'), ('Acid', 84, 'rpoC'), ('Acid', 85, 'rpoC'), ('Acid', 88, 'rpoC'), ('Acid', 89, 'rpoC'), ('NoStress', 90, 'rpoC'), ('NoStress', 93, 'rpoC'), ('Acid', 109, 'rpoC'), ('NoStress', 148, 'rpoC'), ('NoStress', 149, 'rpoC'), ('NoStress', 150, 'rpoC'), ('NoStress', 151, 'rpoC')…
h2o2 3A	Y	2	156	13	17	{'NoStress': 156, 'Acid': 9, 'N-Methyl-N9-nitro-N-nitrosoguanidine': 5, 'Tobramycin': 4, 'Ampicillin': 2, 'Doxycycline': 1, 'NaCl': 1, 'Amikacin': 1, 'Nitrofurantoin': 1, 'H2O2': 1, 'Cefoxitin': 1, 'Butanol': 1, 'Sulfamethaxozole': 1, 'Trimethoprim': 1, 'Erythromycin': 1}	[('NoStress', 9, 'rpoB,rpoC'), ('NoStress', 56, 'rpoB,rpoC'), ('NoStress', 57, 'rpoB,rpoC'), ('H2O2', 80, 'metF-katG,rpoB'), ('Acid', 82, 'rpoB,icd'), ('Acid', 83, 'rpoB,icd'), ('Acid', 84, 'icd,rpoC'), ('Acid', 85, 'icd,rpoC'), ('N-Methyl-N9-nitro-N-nitrosoguanidine', 171, 'rpoB,rpoC'), ('NoStress', 252, 'rpoB,rpoC'), ('NoStress', 437, 'rpoB,rpoC'), ('NoStress', 439, 'rpoB,rpoC'), ('NoStress', 4…
pov 1B	Y	3	10	14	3	{'NoStress': 10, 'Cefoxitin': 3, 'Nitrofurantoin': 3, 'Acid': 2, 'Kanamycin': 2, 'Tobramycin': 2, 'Sulfamonomethoxine': 1, 'Ciprofloxacin': 1, 'N-Methyl-N9-nitro-N-nitrosoguanidine': 1, 'Chloranphenicol': 1, 'Piperacillin': 1}	[('NoStress', 36, 'ompR'), ('NoStress', 45, 'ompR'), ('NoStress', 50, 'ompR'), ('NoStress', 76, 'rapA'), ('Acid', 84, 'rapA'), ('Acid', 85, 'rapA'), ('N-Methyl-N9-nitro-N-nitrosoguanidine', 173, 'rapA'), ('Kanamycin', 179, 'rapA'), ('Tobramycin', 182, 'rapA'), ('Ciprofloxacin', 202, 'rapA'), ('Cefoxitin', 215, 'ompR'), ('Kanamycin', 220, 'rapA'), ('Nitrofurantoin', 228, 'ompR'), ('Nitrofurantoin'…
phe 4B	Y	2	24	15	0	{'NoStress': 24, 'Ampicillin': 6, 'Cefoxitin': 3, 'Nitrofurantoin': 2, 'Tetracycline': 1, 'Ciprofloxacin': 1, 'Piperacillin': 1, 'Erythromycin': 1}	[('NoStress', 31, 'envZ'), ('NoStress', 33, 'envZ'), ('NoStress', 35, 'envZ'), ('NoStress', 37, 'envZ'), ('NoStress', 38, 'envZ'), ('NoStress', 39, 'envZ'), ('NoStress', 41, 'envZ'), ('NoStress', 42, 'envZ'), ('NoStress', 43, 'envZ'), ('NoStress', 44, 'envZ'), ('NoStress', 46, 'envZ'), ('NoStress', 47, 'envZ'), ('NoStress', 48, 'envZ'), ('NoStress', 49, 'envZ'), ('NoStress', 50, 'envZ'), ('NoStre…
phe 2A	Y	3	24	15	0	{'NoStress': 24, 'Ampicillin': 6, 'Cefoxitin': 3, 'Nitrofurantoin': 2, 'Tetracycline': 1, 'Ciprofloxacin': 1, 'Piperacillin': 1, 'Erythromycin': 1}	[('NoStress', 31, 'envZ'), ('NoStress', 33, 'envZ'), ('NoStress', 35, 'envZ'), ('NoStress', 37, 'envZ'), ('NoStress', 38, 'envZ'), ('NoStress', 39, 'envZ'), ('NoStress', 41, 'envZ'), ('NoStress', 42, 'envZ'), ('NoStress', 43, 'envZ'), ('NoStress', 44, 'envZ'), ('NoStress', 46, 'envZ'), ('NoStress', 47, 'envZ'), ('NoStress', 48, 'envZ'), ('NoStress', 49, 'envZ'), ('NoStress', 50, 'envZ'), ('NoStre…
phe 1B	Y	2	0	22	0	{'Ciprofloxacin': 6, 'Doxycycline': 4, 'Cefoxitin': 3, 'Chloranphenicol': 3, 'Lomefloxacin': 2, 'Erythromycin': 2, 'Nalidixic Acid': 1, 'Streptomycin': 1}	[('Chloranphenicol', 193, 'acrR'), ('Chloranphenicol', 194, 'acrR'), ('Chloranphenicol', 195, 'acrR'), ('Ciprofloxacin', 196, 'acrR'), ('Ciprofloxacin', 197, 'acrR'), ('Ciprofloxacin', 198, 'acrR'), ('Ciprofloxacin', 202, 'acrR'), ('Doxycycline', 204, 'acrR'), ('Erythromycin', 209, 'acrR'), ('Cefoxitin', 211, 'acrR'), ('Erythromycin', 212, 'acrR'), ('Nalidixic Acid', 225, 'acrR'), ('Ciprofloxacin…
pov 2A	Y	3	61	24	3	{'NoStress': 61, 'Cefoxitin': 4, 'Chloranphenicol': 3, 'Nitrofurantoin': 3, 'Kanamycin': 3, 'Tobramycin': 3, 'Acid': 2, 'Spectinomycin': 2, 'Clindamycin': 1, 'Sulfamonomethoxine': 1, 'N-Methyl-N9-nitro-N-nitrosoguanidine': 1, 'Amikacin': 1, 'Piperacillin': 1, 'Ciprofloxacin': 1, 'Streptomycin': 1}	[('NoStress', 76, 'pyrE-rph,rapA'), ('Cefoxitin', 215, 'pyrE-rph,ompR'), ('NoStress', 36, 'ompR'), ('NoStress', 45, 'ompR'), ('NoStress', 50, 'ompR'), ('NoStress', 56, 'pyrE-rph'), ('NoStress', 66, 'pyrE-rph'), ('NoStress', 67, 'pyrE-rph'), ('NoStress', 68, 'pyrE-rph'), ('NoStress', 69, 'pyrE-rph'), ('NoStress', 71, 'pyrE-rph'), ('NoStress', 74, 'pyrE-rph'), ('Acid', 84, 'rapA'), ('Acid', 85, 'ra…
