# Supplementary material for: Biocide-Induced Emergence of Antibiotic Resistance in Escherichia coli
Source: Front Microbiol. 2021 Feb 26;12:640923. doi: 10.3389/fmicb.2021.640923 (PMC7952520; doi:10.3389/fmicb.2021.640923)
Supplement: Supplementary file 1 [file Data_Sheet_1.zip › Supplementary Table 4.xlsx]

## Sheet: Table S4 SBF values replicates
Table S4
Strain	Specific Biofim Formation (SBU)
parent	0.349338
parent	0.373159
parent	0.363036
parent	0.366288
parent	0.380471
parent	0.355412
parent	0.357724
parent	0.3711
parent	0.322034
parent	0.331384
parent	0.359684
parent	0.341556
parent	0.394251
parent	0.371542
parent	0.3583
parent	0.357143
parent	0.319871
parent	0.329609
parent	0.315118
parent	0.305512
parent	0.322183
parent	0.320215
parent	0.318569
parent	0.334545
phe 1b	0.406752
phe 1b	0.381317
phe 1b	0.375749
phe 1b	0.399123
phe 1b	0.371134
phe 1b	0.364706
phe 1b	0.37409
phe 1b	0.400966
phe 2a	0.469027
phe 2a	0.448214
phe 2a	0.442681
phe 2a	0.451987
phe 2a	0.466142
phe 2a	0.457327
phe 2a	0.450832
phe 2a	0.436742
phe 3b	0.445017
phe 3b	0.47027
phe 3b	0.453947
phe 3b	0.506711
phe 3b	0.480634
phe 3b	0.472136
phe 3b	0.427702
phe 3b	0.441315
phe 4b	0.581952
phe 4b	0.530864
phe 4b	0.564982
phe 4b	0.592391
phe 4b	0.600739
phe 4b	0.565517
phe 4b	0.543103
phe 4b	0.555556
glu 1a	0.589147
glu 1a	0.521024
glu 1a	0.601802
glu 1a	0.611321
glu 1a	0.551724
glu 1a	0.532228
glu 1a	0.612595
glu 1a	0.631193
glu 2b	1.78477
glu 2b	1.3131
glu 2b	1.31818
glu 2b	1.33385
glu 2b	1.22769
glu 2b	1.65293
glu 2b	1.56459
glu 2b	1.5156
glu 2b	0.974006
glu 2b	1.3595
glu 2b	1.1219
glu 2b	0.846377
glu 2b	1.09259
glu 2b	0.897351
glu 2b	1.07908
glu 2b	1.1426
glu 4a	0.353698
glu 4a	0.325109
glu 4a	0.333333
glu 4a	0.360681
glu 4a	0.318117
glu 4a	0.316017
glu 4a	0.329429
glu 4a	0.364599
xid 2b	0.436742
xid 2b	0.465753
xid 2b	0.461957
xid 2b	0.479846
xid 2b	0.39501
xid 2b	0.426523
xid 2b	0.414944
xid 2b	0.415214
xid 3b	0.383518
xid 3b	0.473515
xid 3b	0.357813
xid 3b	0.377483
xid 3b	0.391089
xid 3b	0.367508
xid 3b	0.361371
xid 3b	0.411093
xid 4b	0.464696
xid 4b	0.356287
xid 4b	0.350365
xid 4b	0.366864
xid 4b	0.307918
xid 4b	0.327917
xid 4b	0.342142
xid 4b	0.357035
benz 1b	0.332665
benz 1b	0.369919
benz 1b	0.342803
benz 1b	0.349802
benz 1b	0.334025
benz 1b	0.352941
benz 1b	0.334677
benz 1b	0.353282
benz 2b	0.243161
benz 2b	0.275229
benz 2b	0.239716
benz 2b	0.298921
benz 2b	0.260745
benz 2b	0.286765
benz 2b	0.267081
benz 2b	0.3229
benz 3b	0.374233
benz 3b	0.350598
benz 3b	0.310469
benz 3b	0.305882
benz 3b	0.343173
benz 3b	0.358696
benz 3b	0.33945
benz 3b	0.361055
benz 4b	0.312187
benz 4b	0.324698
benz 4b	0.307033
benz 4b	0.33101
benz 4b	0.323283
benz 4b	0.323374
benz 4b	0.334532
benz 4b	0.305603
pov 1b / 2a	1.32313
pov 1b / 2a	1.23049
pov 1b / 2a	1.23878
pov 1b / 2a	1.29432
pov 1b / 2a	1.09587
pov 1b / 2a	1.19178
pov 1b / 2a	1.06866
pov 1b / 2a	1.37192
h2o2 1a	0.408273
h2o2 1a	0.405204
h2o2 1a	0.483271
h2o2 1a	0.386874
h2o2 1a	0.384201
h2o2 1a	0.440367
h2o2 1a	0.363148
h2o2 1a	0.373057
h2o2 3a	0.509363
h2o2 3a	0.620525
h2o2 3a	0.562791
h2o2 3a	0.412
h2o2 3a	0.470455
h2o2 3a	0.487912
h2o2 3a	0.441365
h2o2 3a	0.51634

## Sheet: p-values
Strain compared to parent	p-value for the averages
phe 1b	0.000143
phe 2a	< .00001
phe 3b	< .00001
phe 4b	< .00001
glu 1a	< .00001
glu 2b	< .00001
glu 4a	0.174743
xid 2b	< .00001
xid 3b	0.00029
xid 4b	0.16326
benz 1b	0.485885
benz 2b	< .00001
benz 3b	0.357088
benz 4b	.002921
pov 1b / 2a	< .00001
h2o2 1a	< .00001
h2o2 3a	< .00001
